# Supplementary material for: Imbalance of Lymphocyte Subsets and CD45RA-Expressing Cells in Intrathoracic Lymph Nodes, Alveolar Compartment and Bloodstream of Pulmonary Sarcoidosis Patients
Source: Int J Mol Sci. 2023 Jun 19;24(12):10344. doi: 10.3390/ijms241210344 (PMC10299444; doi:10.3390/ijms241210344)
Supplement: Supplementary file 1 [file ijms-24-10344-s001.zip]

Archive with 1 entries (1 files):
- ijms-2434640-supplementary.pdf
